# Supplementary material for: The Mechanism of Abrupt Transition between Theta and Hyper-Excitable Spiking Activity in Medial Entorhinal Cortex Layer II Stellate Cells
Source: PLoS One. 2010 Nov 4;5(11):e13697. doi: 10.1371/journal.pone.0013697 (PMC2973955; doi:10.1371/journal.pone.0013697)
Supplement: Text S1 — The stellate cells depolarizing afterpotential (DAP) is on the same time scale as the ISI of burst spikes. This implies that hyperexcitable firing may be facilitated by the presence of a DAP and that enhancements of the DAP, such as an autapse, would serve to enhance hyperexcitable firing behavior. (0.03 MB ZIP) [file pone.0013697.s001.zip]

Archive with 2 entries (2 files):
- SupplementaryTextS1.tex
- SupplementaryTextS1.pdf
