# Supplementary material for: The Mechanism of Abrupt Transition between Theta and Hyper-Excitable Spiking Activity in Medial Entorhinal Cortex Layer II Stellate Cells
Source: PLoS One. 2010 Nov 4;5(11):e13697. doi: 10.1371/journal.pone.0013697 (PMC2973955; doi:10.1371/journal.pone.0013697)
Supplement: Text S1 — The stellate cells depolarizing afterpotential (DAP) is on the same time scale as the ISI of burst spikes. This implies that hyperexcitable firing may be facilitated by the presence of a DAP and that enhancements of the DAP, such as an autapse, would serve to enhance hyperexcitable firing behavior. (0.03 MB ZIP) [file pone.0013697.s001.zip › SupplementaryTextS1.tex]

% Oct04-10
% Sep28-10
% Sep11-10
% Aug11-10
% Aug06-10
% Jul27-10
% Jul23-10
% May17-10
% May14-10	
% Feb20-10
% Feb08-10
% Jan17-10
% Oct12-08
% Sep15-08
\documentstyle[12pt,epsf,epsfig,fleqn,leqno]{article}
\setlength{\mathindent}{1.5cm}
\setlength{\textwidth}{16.4cm}
\setlength{\textheight}{22cm}
\setlength{\topmargin}{0.0cm}
\setlength{\oddsidemargin}{0.1cm}
\setlength{\evensidemargin}{0.0cm}
%\renewcommand{\baselinestretch}{0.9}
\renewcommand{\baselinestretch}{1.2}
\catcode`\@=11

\def\begeq{\begin{equation}}
\def\endeq{\end{equation}}
\def\begdis{\begin{displaymath}}
\def\enddis{\end{displaymath}}
\def\bk{\bigskip}      
\def\smk{\smallskip}
\def\nd{\noindent}

\def\minfty{m_{\infty}}
\def\hinfty{h_{\infty}}
\def\ninfty{n_{\infty}}
\def\pinfty{p_{\infty}}
\def\hfinfty{h_{f,\infty}}
\def\hsinfty{h_{s,\infty}}
\def\rfinfty{r_{f,\infty}}
\def\rsinfty{r_{s,\infty}}
\def\mtau{\tau_{m}}
\def\htau{\tau_{h}}
\def\ntau{\tau_{n}}
\def\ptau{\tau_{p}}
\def\rftau{\tau_{r_{f}}}
\def\rstau{\tau_{r_{s}}}
\def\brstau{\bar{\tau}_{r_{s}}}
\def\na{Na^{+}}
\def\k{K^{+}}
\def\ca{Ca^{2+}}
\def\cl{Cl^{-}}
\def\ces{Cs^{+}}
\def\ba{Ba^{2+}}
\def\gk{G_{K}}
\def\gna{G_{Na}}
\def\gp{G_{p}}
\def\gq{G_{q}}
\def\gm{G_{m}}
\def\gh{G_{h}}
\def\gl{G_{L}}
\def\ek{E_{K}}
\def\ena{E_{Na}}
\def\el{E_{L}}
\def\eh{E_{h}}
\def\fh{h_{f}}
\def\sh{h_{s}}
\def\fr{r_{f}}
\def\sr{r_{s}}
\def\iapp{I_{app}}
\def\absek{|E_{K}|}
\def\ina{I_{Na}}
\def\ik{I_{K}}
\def\il{I_{L}}
\def\ip{I_{p}}
\def\ih{I_{h}}
\def\ihf{I_{\fh}}
\def\ihs{I_{\sh}}
\def\irf{I_{hf}}
\def\irs{I_{hs}}
\def\im{I_{m}}
\def\cf{c_{f}}
\def\cs{c_{s}}
\def\vs{V_{S}}
\def\vi{V_{I}}
\def\vs{V_{S}}
\def\iina{I_{Na,I}}
\def\iik{I_{K,I}}
\def\iil{I_{L,I}}
\def\sina{I_{Na,S}}
\def\sik{I_{K,S}}
\def\sil{I_{L,S}}
\def\iiapp{I_{app,I}}
\def\siapp{I_{app,S}}
\def\igk{G_{K,I}}
\def\igna{G_{Na,I}}
\def\igl{G_{L,I}}
\def\mi{m_{I}}
\def\hi{h_{I}}
\def\ni{n_{I}}
\def\Vth{V_{th}}
\def\Vrst{V_{rst}}
\def\vth{v_{th}}
\def\vrst{v_{rst}}
\def\bgp{\bar{G}_{p}}
\def\bgh{\bar{G}_{h}}
\def\bgl{\bar{G}_{L}}
\def\bt{\bar{t}}
\def\eps{\epsilon}
\def\garrowss{G_{S \leftrightarrow S}}
\def\garrowis{G_{I \rightarrow S}}
\def\si{SI}


\title{The Mechanism of Abrupt Transition between Theta and Hyper-Excitable
spiking Activity in Medial Entorhinal Cortex Layer II Stellate Cells\\
.\\ 
Supplementary Material}
\author{Tilman Kispersky\footnote{Program in Neuroscience and Center for BioDynamics, 
Boston University, Boston, MA 02215, USA.},
 John A. White\footnote{Department of Bioengineering and Brain Institute, University of Utah, 
Salt Lake City, UT 84112, USA.},
 Horacio G. Rotstein\footnote{Department of Mathematical Sciences, 
New Jersey Institute of Technology, Newark, NJ, 07030, USA.}}
\date{}

\begin{document}

%\maketitle


%\subsubsection*{A decrease in the h-current maximal conductance facilitates the abrupt changes in firing frequency}
% this title makes me think we should focus more exclusively on Ih here


%These results may appear counter-intuitive since one would expect that an 
%increase, rather than decrease, in the amount of h-current facilitates the 
%transition to the hyperexcitable regime. This is based on the fact that the 
%h-current is almost constant, and depolarizing, during the interspike interval.
%% I think 'depolarizing' is less ambiguous than 'negative'
%More specifically, an increase in the maximal conductance \( \gh \) 
%can balance a decrease in \( \siapp \) in a single isolated SC, 
%and the curve joining these \((\gh,\siapp)\) points is almost 
%linear (data not shown). However, the h-current, which is
%activated by hyperpolarization, inactivates by excitation 
%(See Fig. \ref{curves}-a in the Supplementary Material). 
%This causes the h-current to 
%increase to a lower level than it would in the absence of
%self-excitation. \textbf{This wording is very confusing to me: 'increase to a lower level'?}
%\textbf{I think it would make sense to use less ambiguous terms like: 'become more hyperpolarizing'}


\section*{The stellate cells depolarizing afterpotential is on the same time scale as the ISI of
  burst spikes}

Stellate cells (SCs) show a depolarizing
afterpotential (DAP) \cite{kn:yosalo1,kn:alokli3} which is a small depolarization
following about 5 ms after an action potential.  The time scale of
this depolarization is on the order of monosynaptic feedback and it
has been shown in hippocampal and EC neurons \cite{kn:yosalo1,kn:yueyaa1}
that the DAP becomes more depolarized when the M-current is blocked.
Since adding M-current to our model 
%(Fig. \ref{fig01}-f) 
(Fig. 10-F, main manuscript) 
produces
burst firing like that observed in our experiments, M-current block
has been shown to cause a depolarizing shift in the SC DAP 
\cite{kn:yosalo1}, and the SC DAP is on the timescale of monosynaptic
excitation we sought to investigate how these properties of our
experimental system were interacting to produce hyper-excitable 
firing. 


Our control recordings in Fig. S8 
%S\ref{fig05} 
(gray trace)
show the presence of the SC
DAP following a spike \cite{kn:alokli3}. Upon application
of linopirdine, the DAP was increased in size by approximately 2 mV
(Fig. 
%S\ref{fig05}, 
S8, black trace, arrowhead) which is consistent with
previously published results \cite{kn:alokli1}.  Thus, stellate cells
have a short, post-spike time window in which they are depolarized
relative to rest.  We hypothesize that the two inherent time scales of
firing in SCs (normal, theta firing and fast, hyper-excitable firing)
correspond to the two most depolarized time windows in the full SC
after spike waveform.  The shape of the full after spike waveform
(Fig. 
%S\ref{fig05}
S8) shows that the cell's membrane voltage is most
depolarized during the short timescale DAP (arrow) and during the
overshoot, approximately 150 ms after the spike.  These two
depolarizations are on timescales similar to theta and hyper-excitable
firing that we have observed in both model and experimental results.
M-current blockade further depolarizes the short timescale DAP 
(Fig. 
%S\ref{fig05}
S8, black trace, arrow) implying that spike
generation probability would be increased on this timescale.  We
hypothesize that this increase in spike likelihood during fast time
scale activity is related to the increased burst duration we measured
(Fig. 9-E, main manuscript).  Given our modeling and experimental results
showing that monosynaptic self-excitation can lead to hyper-excitable
firing in SCs, we consider it possible that this effect is enhanced by
the concurrency of synaptic input and a DAP and enhanced further by a
more depolarized DAP.  Consistent with this hypothesis, our
experimental results show that M-current blockade amplifies the DAP
and produces lengthened bursts during 
hyper-excitable firing (Fig. 9-E, main manuscript).


Finally, M-current block, which has been shown to produce an
adaptation rate change in many cell types \cite{kn:aikbro1} had no
significant effect on the average ISI during periods of high frequency
firing (Fig. 9-E, left bar plot, main manuscript).  
In these figures, frequency is computed from intra-burst spikes only.
The lack of a change in
the ISI in our experiments would imply that factors other than the
M-current are influential and modulating high frequency spike rate.
Our observation that the DAP and realistic synaptic input are on the
same timescale could mean that the concurrency of these two events is
more important for setting the frequency of firing than the presence
of an 
M-current.  

\bibliographystyle{unsrt}
\bibliography{rhythms07_1.bib,osc07_1.bib,noise07_1.bib,perscom07_1.bib,epilepsy07_1.bib}

\end{document}

\newpage


\section*{Figure Legends}


\nd {\bf Figure S1:} 
 {\bf Activation / deactivation curves (\( x_{\infty}(V) \)) 
and voltage-dependent time scales (\( \tau_{x}(V) \))} 
for \( \ip \) (\( x = p \)) and \( \ih \) 
(\( x = \fr, \sr \)) in the stellate cell model 
%(\ref{dml_01})-(\ref{dml_02}).
(1)-(3).
The bottom panels are magnifications of the top ones. 
\bk

\nd {\bf Figure S2:} 
{\bf Threshold values of \( \garrowss \)} as a function of \(
I_{app,S} \) (top panels) and \( \gh \) (bottom panels) for the SC
model (7D) for two values of the isolated SC's firing frequency:
{\bf (a)} \( \sim 3 \) Hz (3 spikes / sec), {\bf (b)} \( \sim 4 \)
Hz (4 spikes per sec).  
Points in parameter space below and above the lines correspond to theta and fast firing frequency respectively.
The values of \( \siapp \) and \( \gh \) corresponding to the same critical value of \( \garrowss \) obey the quasi-linear curve shown in Fig. S3 to maintain a constant natural frequency for the isolated SC. 
\bk

\nd {\bf Figure S3:} 
{\bf Curves of constant values of firing frequency for the (7D) SC model.}
The four higher firing frequencies (6 to 12 Hz) have  been 
calculated as the reciprocal of the interspike interval. The lower two
firing frequencies (3 and 4 Hz) have been approximated by the
number of spikes per second. In the latter cases, the curves shown correspond to
regular patterns displaying two and one subthreshold oscillations per spike
respectively. The interspike interval slightly increases as the value of 
\( \siapp \) increases.
(The M-current \( \im \) has not been included in these simulations.) 
\bk

\nd {\bf Figure S4:} 
{\bf Voltage traces and phase-space diagram for the NAS-SC
    model in the theta regime (slow
time scale).}  The value of \( \siapp = -2.35 \) is larger than the one
corresponding to 
%Fig. \ref{canardstruct_01}. 
Fig. 7. 
The values of the other parameters
are the same (\( \gh = 1.5 \), \( \gp = 0.5 \)) as in Fig. 7.
The bottom panels are a magnification of the top ones. 
{\bf (a)} Voltage trace showing two subthreshold oscillations. 
{\bf (b)} Two-dimensional representation of the phase-space. See main
text for explanations.
\bk

\nd {\bf Figure S5:}
{\bf Voltage traces (left) and two-dimensional phase-space 
representations for  the NAS-SC model for values of \( \siapp \) that 
increase from Fig. 
%\ref{nas_sc_03}-top
S5-top (this figure) to Fig. 
%\ref{nas_sc_04}-bottom
S6-bottom (next figure)}.
As the value of \( \siapp \) gradually increases, the \( V \)-nullsurface 
gradually moves down, thus facilitating firing; i.e., the firing frequency
gradually increases. 
\bk

\nd {\bf Figure S6:}
{\bf Voltage traces (left) and two-dimensional phase-space 
representations for  the NAS-SC model for values of \( \siapp \) that 
increase from Fig. 
%\ref{nas_sc_03}-top 
S5-top (previous figure) to Fig. 
%\ref{nas_sc_04}-bottom
S6-bottom
(this figure)}.
As the value of \( \siapp \) gradually increases, the \( V \)-nullsurface 
gradually moves down, thus facilitating firing; i.e., the firing frequency
gradually increases.
\bk

\nd {\bf Figure S7:}
{\bf Effects of \( I_{M} \) on hyper-excitability in single SCs
self-connected with an autapse.} {\bf (a)} Persistent spiking patterns in the
hyper-excitable firing regime in the absence of \( I_{M} \). {\bf (b)}
Bursting spiking patterns in the hyper-excitable regime in the
presence of \( I_{M} \). The number of bursts per spike increases with
increasing values of the maximal synaptic conductance. 
The following parameters were used: 
\( G_{h} = 1.5 \), \( G_{p} = 0.5\) and \( I_{app,S} = -2.5 \). 
\bk

\nd {\bf Figure S8:}
\textbf{ M-current block amplifies the depolarizing
afterpotential (DAP) in stellate cells.} Voltage traces from all cells
used for analysis in panel (a) were scanned for spikes prior to the
onset of the autapse (eg. control spiking where \( G_{syn,SS} = 0\)).  The voltage traces following those spikes were averaged.  On a slow time scale (100's of ms) the DAP characteristic of stellate cells was obvious from this average as well as the tendency of stellate cells to cluster their spikes seen as the grouping of spikelets on the peak of the overshoot.  Additionally, on a fast time scale (5 - 10 ms), the brief depolarization seen right after the spike (arrow) was amplified dramatically in the traces from cells treated with linopirdine.  We note that this depolarization is on the timescale of the burst ISI.
\bk

\nd {\bf Figure S9:}
{\bf  Irregular spiking pattern in an isolated SC model with
  persistent sodium noise.} {\bf (a)} Voltage trace. The right panel is a magnification of the left one. {\bf (b)} firing frequency histogram. The firing frequency \( r \) was calculated as the
reciprocal of the interspike-interval multiplied by 1000 ms. Parameters used:
\( \gh = 1.5 \), \( \gp = 0.5 \), \( \gq = 0.5 \), \( G_{SS} = 0 \), \( D = 0.001\). Spiking occurs only in the theta frequency
regime.
\bk

\nd {\bf Figure S10:}
{\bf Irregular spiking pattern in a self-connected SC model with persistent sodium noise.} {\bf (a)} Voltage trace. The right panel is a magnification of the left one. {\bf (b)} firing frequency histogram. 
The firing frequency \( r \) was calculated as the
reciprocal of the interspike-interval multiplied by 1000 ms. Parameters used:
\( \gh = 1.5 \), \( \gp = 0.5 \), \( \gq = 0.5 \), \( G_{SS} = 0.56 \), \( D = 0.001\). Burst of fast frequency spikes. The intra-burst frequency corresponds to the fast time scale while the inter-burst frequency corresponds to the theta time scale.
\bk

\nd {\bf Figure S11:}
{\bf Irregular spiking pattern in a self-connected SC model with persistent sodium noise.} {\bf (a)} Voltage trace. The right panel is a magnification of the left one. {\bf (b)} firing frequency histogram. 
The firing frequency \( r \) was calculated as the
reciprocal of the interspike-interval multiplied by 1000 ms. Parameters used:
\( \gh = 1.5 \), \( \gp = 0.5 \), \( \gq = 0.15 \), \( G_{SS} = 0.56 \), \( D = 0.001\). Burst of fast frequency spikes. The intra-burst frequency corresponds to the fast time scale while the inter-burst frequency corresponds to the theta time scale.
\bk


\end{document}

\newpage

\section*{Supplementary Figures}


%\section*{Figures}

\begin{figure}[ph]
\begin{tabular}{llllllll}
(a) &  (b) & (c) \\
\epsfig{file=Figure_S01-Atop.eps,height=4.5cm,width=4.5cm,angle=0} & 
\epsfig{file=Figure_S01-Btop.eps,height=4.5cm,width=4.5cm,angle=0} &
\epsfig{file=Figure_S01-Ctop.eps,height=4.5cm,width=4.5cm,angle=0} \\
%(d) &  (e) & (f)\\
\epsfig{file=Figure_S01-Abottom.eps,height=4.5cm,width=4.5cm,angle=0} & 
\epsfig{file=Figure_S01-Bbottom.eps,height=4.5cm,width=4.5cm,angle=0} & 
\epsfig{file=Figure_S01-Cbottom.eps,height=4.5cm,width=4.5cm,angle=0} \\
\end{tabular}
\caption{
{\bf Activation / deactivation curves (\( x_{\infty}(V) \)) 
and voltage-dependent time scales (\( \tau_{x}(V) \)) 
for \( \ip \) (\( x = p \)) and \( \ih \) 
(\( x = \fr, \sr \)) in the stellate cell model 
%(\ref{dml_01})-(\ref{dml_02}).
(1)-(3).} 
The bottom panels are magnifications of the top ones. 
}
\label{curves}
\end{figure}
\nonumber


\begin{figure}[ph]
\begin{tabular}{llllllll}
{\bf (a)} & {\bf (b)} \\
\epsfig{file=Figure_S02-Atop.eps,height=6cm,width=7cm,angle=0} 
&
\epsfig{file=Figure_S02-Btop.eps,height=6cm,width=7cm,angle=0} 
\\
%{\bf (c)} & {\bf (d)} \\
\epsfig{file=Figure_S02-Abottom.eps,height=6cm,width=7cm,angle=0} 
&
\epsfig{file=Figure_S02-Bbottom.eps,height=6cm,width=7cm,angle=0} 
\\
\end{tabular}
\caption{Threshold values of \( \garrowss \) as a function o \(
I_{app,S} \) (top panels) and \( \gh \) (bottom panels) for the SC
model (7D) for two values of the isolated SC's firing frequency:
{\bf (a)} \( \sim 3 \) Hz (3 spikes / sec), {\bf (b)} \( \sim 4 \)
Hz (4 spikes per sec).  
Points in parameter space below and above the lines correspond to theta and fast firing frequency respectively.
The values of \( \siapp \) and \( \gh \) corresponding to the same critical value of \( \garrowss \) obey the quasi-linear curve shown in Fig. S3 to maintain a constant natural frequency for the isolated SC. 
}
\label{scsnglgsscr}
\end{figure}
\nonumber
\bk


\begin{figure}[ph]
\epsfig{file=Figure_S03.eps,height=6cm,width=7cm,angle=0} \\
\caption{{\bf Curves of constant values of firing frequency for the (7D) SC model.}
The four higher firing frequencies (6 to 12 Hz) have  been 
calculated as the reciprocal of the interspike interval. The lower two
firing frequencies (3 and 4 Hz) have been approximated by the
number of spikes per second. In the latter cases, the curves shown correspond to
regular patterns displaying two and one subthreshold oscillations per spike
respectively. The interspike interval slightly increases as the value of 
\( \siapp \) increases.
(The M-current \( \im \) has not been included in these simulations.) 
}
\label{scsnglfreq_01to06}
\end{figure}
\nonumber
\bk


\begin{figure}[ph]
\begin{tabular}{llllllll}
{\bf (a)} & {\bf (b)}\\
\epsfig{file=Figure_S04-Atop.eps,height=5cm,width=7cm,angle=0} 
&
\epsfig{file=Figure_S04-Btop.eps,height=5cm,width=7cm,angle=0} 
\\
& \\
\epsfig{file=Figure_S04-Abottom.eps,height=5cm,width=7cm,angle=0} 
&
\epsfig{file=Figure_S04-Bbottom.eps,height=5cm,width=7cm,angle=0}
\\
\end{tabular}
\caption{{\bf Voltage traces and phase-space diagram for the NAS-SC
    model in the theta regime (slow
time scale).}  The value of \( \siapp = -2.35 \) is larger than the one
corresponding to 
%Fig. \ref{canardstruct_01}. 
Fig. 7. 
The values of the other parameters
are the same (\( \gh = 1.5 \), \( \gp = 0.5 \)) as in Fig. 7.
The bottom panels are a magnification of the top ones. 
{\bf (a)} Voltage trace showing two subthreshold oscillations. 
{\bf (b)} Two-dimensional representation of the phase-space. See main
text for explanations. }
\label{nas_sc_01}
\end{figure}
\nonumber
\bk


\begin{figure}[ph]
\begin{tabular}{llllllll}
%{\bf (a)} & {\bf (b)} \\
\epsfig{file=Figure_S05-row1left.eps,height=4cm,width=6cm,angle=0} 
&
\epsfig{file=Figure_S05-row1right.eps,height=4cm,width=6cm,angle=0} \\
%{\bf (c)} & {\bf (d)} \\
\epsfig{file=Figure_S05-row2left.eps,height=4cm,width=6cm,angle=0} 
&
\epsfig{file=Figure_S05-row2right.eps,height=4cm,width=6cm,angle=0} \\
\epsfig{file=Figure_S05-row3left.eps,height=4cm,width=6cm,angle=0} 
&
\epsfig{file=Figure_S05-row3right.eps,height=4cm,width=6cm,angle=0} \\
\epsfig{file=Figure_S05-row4left.eps,height=4cm,width=6cm,angle=0} 
&
\epsfig{file=Figure_S05-row4right.eps,height=4cm,width=6cm,angle=0} \\
\end{tabular}
\caption{{\bf Voltage traces (left) and two-dimensional phase-space 
representations for  the NAS-SC model for values of \( \siapp \) that 
increase from Fig. \ref{nas_sc_03}-top (this figure) to Fig. \ref{nas_sc_04}-bottom
(next figure)}.
As the value of \( \siapp \) gradually increases, the \( V \)-nullsurface 
gradually moves down, thus facilitating firing; i.e., the firing frequency
gradually increases. }
\label{nas_sc_03}
\end{figure}
\nonumber
\bk

\begin{figure}[ph]
\begin{tabular}{llllllll}
%{\bf (a)} & {\bf (b)} \\
\epsfig{file=Figure_S06-row1left.eps,height=4cm,width=6cm,angle=0} 
&
\epsfig{file=Figure_S06-row1right.eps,height=4cm,width=6cm,angle=0} \\
%{\bf (c)} & {\bf (d)} \\
\epsfig{file=Figure_S06-row2left.eps,height=4cm,width=6cm,angle=0} 
&
\epsfig{file=Figure_S06-row2right.eps,height=4cm,width=6cm,angle=0} \\
\epsfig{file=Figure_S06-row3left.eps,height=4cm,width=6cm,angle=0} 
&
\epsfig{file=Figure_S06-row3right.eps,height=4cm,width=6cm,angle=0} \\
\epsfig{file=Figure_S06-row4left.eps,height=4cm,width=6cm,angle=0} 
&
\epsfig{file=Figure_S06-row4right.eps,height=4cm,width=6cm,angle=0} \\
\end{tabular}
\caption{{\bf Voltage traces (left) and two-dimensional phase-space 
representations for  the NAS-SC model for values of \( \siapp \) that 
increase from Fig. \ref{nas_sc_03}-top (previous figure) to Fig. \ref{nas_sc_04}-bottom
(this figure)}.
As the value of \( \siapp \) gradually increases, the \( V \)-nullsurface 
gradually moves down, thus facilitating firing; i.e., the firing frequency
gradually increases. }
\label{nas_sc_04}
\end{figure}
\nonumber
\bk


\begin{figure}[ph]
\begin{tabular}{llllllll}
%{\bf (a)} & {\bf (b)} \\
{\bf (a)} & \\
\epsfig{file=Figure_S07-Aleft.eps,height=4cm,width=6cm,angle=0} 
&
\epsfig{file=Figure_S07-Aright.eps,height=4cm,width=6cm,angle=0} \\
%{\bf (c)} & {\bf (d)} \\
{\bf (b)} &  \\
\epsfig{file=Figure_S07-Btopleft.eps,height=4cm,width=6cm,angle=0} 
&
\epsfig{file=Figure_S07-Btopright.eps,height=4cm,width=6cm,angle=0} \\
%{\bf (e)} & {\bf (f)} \\
\epsfig{file=Figure_S07-Bbottomleft.eps,height=4cm,width=6cm,angle=0} 
&
\epsfig{file=Figure_S07-Bbottomright.eps,height=4cm,width=6cm,angle=0} \\
\end{tabular}
\caption{{\bf Effects of \( I_{M} \) on hyper-excitability in single SCs
self-connected with an autapse.} {\bf (a)} Persistent spiking patterns in the
hyper-excitable firing regime in the absence of \( I_{M} \). {\bf (b)}
Bursting spiking patterns in the hyper-excitable regime in the
presence of \( I_{M} \). The number of bursts per spike increases with
increasing values of the maximal synaptic conductance. 
The following parameters were used: 
\( G_{h} = 1.5 \), \( G_{p} = 0.5\) and \( I_{app,S} = -2.5 \). 
}
\label{SIec_vsltn_im}
\end{figure}
\nonumber
\bk


\begin{figure}[!ht]
\begin{center}
\includegraphics[width=4.5in]{Figure_S08.eps}
\end{center}
\caption{\textbf{ M-current block amplifies the depolarizing
afterpotential (DAP) in stellate cells.} Voltage traces from all cells
used for analysis in panel (a) were scanned for spikes prior to the
onset of the autapse (eg. control spiking where \( G_{syn,SS} = 0\)).  The voltage traces following those spikes were averaged.  On a slow time scale (100's of ms) the DAP characteristic of stellate cells was obvious from this average as well as the tendency of stellate cells to cluster their spikes seen as the grouping of spikelets on the peak of the overshoot.  Additionally, on a fast time scale (5 - 10 ms), the brief depolarization seen right after the spike (arrow) was amplified dramatically in the traces from cells treated with linopirdine.  We note that this depolarization is on the timescale of the burst ISI.
}
%{\bf Bold the first sentence.}  Rest of figure 2  caption.  Caption 
%should be left justified, as specified by the options to the caption 
%package.
%}
\label{fig05}
\end{figure}


\begin{figure}[!ht]
\begin{center}
\begin{tabular}{lll}
{\bf (a)} & \\
\includegraphics[height=5cm,width=7cm]{Figure_S09-Aleft.eps} &
\includegraphics[height=5cm,width=7cm]{Figure_S09-Aright.eps} \\
{\bf (b)} &   \\
\includegraphics[height=5cm,width=7cm]{Figure_S09-B.eps} &
\\
\end{tabular}
\end{center}
\caption{Irregular spiking pattern in an isolated SC model with persistent sodium noise. ({\bf (a)} Voltage trace. The right panel is a magnification of the left one. {\bf (b)} firing frequency histogram. The firing frequency \( r \) was calculated as the
reciprocal of the interspike-interval multiplied by 1000 ms. Parameters used:
\( \gh = 1.5 \), \( \gp = 0.5 \), \( \gq = 0.5 \), \( G_{SS} = 0 \), \( D = 0.001\). Spiking occurs only in the theta frequency
regime.}
%{\bf Bold the first sentence.}  Rest of figure 2  caption.  Caption 
%should be left justified, as specified by the options to the caption 
%package.
%}
\label{fig9}
\end{figure}


\begin{figure}[!ht]
\begin{center}
\begin{tabular}{lll}
{\bf (a)} & \\
\includegraphics[height=5cm,width=7cm]{Figure_S10-Aleft.eps} &
\includegraphics[height=5cm,width=7cm]{Figure_S10-Aright.eps} \\
{\bf (b)} &   \\
\includegraphics[height=5cm,width=7cm]{Figure_S10-B.eps} &
\\
\end{tabular}
\end{center}
\caption{Irregular spiking pattern in a self-connected SC model with persistent sodium noise. ({\bf (a)} Voltage trace. The right panel is a magnification of the left one. {\bf (b)} firing frequency histogram. 
The firing frequency \( r \) was calculated as the
reciprocal of the interspike-interval multiplied by 1000 ms. Parameters used:
\( \gh = 1.5 \), \( \gp = 0.5 \), \( \gq = 0.5 \), \( G_{SS} = 0.56 \), \( D = 0.001\). Burst of fast frequency spikes. The intra-burst frequency corresponds to the fast time scale while the inter-burst frequency corresponds to the theta time scale.}
%{\bf Bold the first sentence.}  Rest of figure 2  caption.  Caption 
%should be left justified, as specified by the options to the caption 
%package.
%}
\label{fig10}
\end{figure}


\begin{figure}[!ht]
\begin{center}
\begin{tabular}{lll}
{\bf (a)} & \\
\includegraphics[height=5cm,width=7cm]{Figure_S11-Aleft.eps} &
\includegraphics[height=5cm,width=7cm]{Figure_S11-Aright.eps} \\
{\bf (b)} &   \\
\includegraphics[height=5cm,width=7cm]{Figure_S11-B.eps} &
\\
\end{tabular}
\end{center}
\caption{Irregular spiking pattern in a self-connected SC model with persistent sodium noise. ({\bf (a)} Voltage trace. The right panel is a magnification of the left one. {\bf (b)} firing frequency histogram. 
The firing frequency \( r \) was calculated as the
reciprocal of the interspike-interval multiplied by 1000 ms. Parameters used:
\( \gh = 1.5 \), \( \gp = 0.5 \), \( \gq = 0.15 \), \( G_{SS} = 0.56 \), \( D = 0.001\). Burst of fast frequency spikes. The intra-burst frequency corresponds to the fast time scale while the inter-burst frequency corresponds to the theta time scale.}
%{\bf Bold the first sentence.}  Rest of figure 2  caption.  Caption 
%should be left justified, as specified by the options to the caption 
%package.
%}
\label{fig11}
\end{figure}


\end{document}

===================================================

\begin{figure}[ph]
\begin{tabular}{llllllll}
{\bf (a)} & {\bf (b)} \\
\epsfig{file=Figs07_1_orig/SIec_sng_freqgss_010203_pts.ps,height=6cm,width=7cm,angle=0} 
&
\epsfig{file=Figs07_1_orig/SIec_sng_freqgss_010405_pts.ps,height=6cm,width=7cm,angle=0} \\
{\bf (c)} & {\bf (d)} \\
\epsfig{file=Figs07_1_orig/SIec_sng_freqgss_010607_pts.ps,height=6cm,width=7cm,angle=0} 
&
\epsfig{file=Figs07_1_orig/SIec_sng_freqgss_0108_pts.ps,height=6cm,width=7cm,angle=0} \\
\end{tabular}
\caption{{\bf Effects of persistent sodium
and h-currents on hyperexcitability in a self-connected single SC.} 
{\bf (a)} A decrease in the h-current maximal conductance \( \gh \) 
facilitates hyperexcitability for a fixed applied DC current \( \siapp \). 
Appropriate values of \( \gp \) were chosen in order to obtain 
close values of the SC's firing frequency for for \( \garrowss = 0 \)
(isolated cell). 
{\bf (b)} A decrease in the h-current maximal conductance \( \gh \) 
facilitates hyperexcitability for a fixed maximal persistent sodium
conductance \( \gp \). 
Appropriate values of \( I_{app,S}  \) were chosen in order to obtain 
close values of the SC's firing frequency for for \( \garrowss = 0 \)
(isolated cell). 
{\bf (c)}  Changes in the h-current maximal conductance \( \gh \) have little 
effect on hyperexcitability for fixed values of \( \siapp \) and \( \gp \). 
{\bf (d)} An increase in the amount of persistent sodium facilitates 
hyperexcitabilit for fixed values of \( \gh \) and \( \siapp \).
In all cases, simulations were performed using the (7D) ``full'' SC model.
}
\label{sis_sims_04}
\end{figure}
\nonumber
\bk
===================================================


\section*{Legends}


\nd {\bf Figure \ref{curves}:}
Activation / inactivation curves (\( x_{\infty}(V) \)) 
and voltage-dependent time scales (\( \tau_{x}(V) \)) 
for \( \ip \) (\( x = p \)) and \( \ih \) 
(\( x = \fr, \sr \)) in the stellate cell model 
%(\ref{dml_01})-(\ref{dml_02}).
(1)-(3). 
The bottom panels are magnifications of the top ones. 
\bk


\nd {\bf Figure \ref{sis_sims_04}:} {\bf Effects of the persistent sodium
and h-currents on hyperexcitability in a self connected single SC.} 
{\bf (a)} A decrease in the h-current maximal conductance \( \gh \) 
facilitates hyperexcitability for a fixed applied DC current \( \siapp \). 
The three pairs of values of the parameters \( \gp \) and \( \gh \) are 
balanced so that to maintain a constant natural firing frequency (firing
frequency of the isolated SC), in the theta regime. 
{\bf (b)} A decrease in the h-current maximal conductance \( \gh \) 
facilitates hyperexcitability for a fixed maximal persistent sodium
conductance \( \gp \). The three pairs of values of the parameters 
\( \siapp \) and \( \gh \) are balanced so that to maintain a 
constant natural firing frequency, in the theta regime. 
{\bf (c)}  Changes in the h-current maximal conductance \( \gh \) has little 
effect on hyperexcitability for fixed values of \( \siapp \) and \( \gp \). 
{\bf (d)} An increase in the amount of persistent sodium facilitates 
hyperexcitabilit for fixed values of \( \gh \) and \( \siapp \).
\bk

\nd {\bf Figure \ref{nas_sc_01}:} 
{\bf Phase-space diagram for the NAS-SC model in the theta regime (slow
time scale).} The value of \( \siapp = -2.35 \) is larger than the one
corresponding to 
%Fig. \ref{canardstruct_01}. 
Fig. 7. 
The values of the other parameters
are the same (\( \gh = 1.5 \), \( \gp = 0.5 \)) as in Fig. 7.
The bottom panels are a magnification of the top ones. 
{\bf (a)} Voltage trace showing two subthreshold oscillations. 
{\bf (b)} Two-dimensional representation of the phase-space. 
\bk

\nd
{\bf Figure \ref{scsnglfreq_01to06}:}
{\bf Curves of constant values of firing frequency for the (7D) SC model.}
The M-current \( \im \) has not been included in these simulation. 
For the higher four frequencies (6 to 12 Hz.) the firing frequency has been
calculated as the reciprocal of the interspike interval. For the lower two
frequencies (4 and 3 Hz.) the firing frequency has been approximated by the
number of spikes per second. For these cases the curves shown correspond to
regular patterns displaying two and one subthreshold oscillations per spike
respectively. The interspike interval slightly increases as the value of 
\( \siapp \) increases.
\bk

\nd {\bf Figures \ref{nas_sc_03} and \ref{nas_sc_04}:} 
{\bf Voltage traces (left) and two-dimensional phase-space 
representations for  the NAS-SC model for values of \( \siapp \) that 
increase from Fig. \ref{nas_sc_03}-top to Fig. \ref{nas_sc_04}-bottom}.
As the value of \( \siapp \) gradually increases, the \( V \)-nullsurface 
gradually moves down, thus facilitating firing; i.e., the firing frequency
gradually increases. 
\bk

\nd {\bf Figure \ref{SIec_vsltn_im}:}
{\bf Effects of \( I_{M} \) on hyper-excitability in single SCs
 self-connected with an autapse.} {\bf (a)} Persistent spiking patterns in the
hyper-excitable firing regime in the absence of \( I_{M} \). {\bf (b)}
Bursting spiking patterns in the hyper-excitable regime in the
presence of \( I_{M} \). The number of bursts per spike increases with
increasing values of the maximal synaptic conductance. 
The following parameters were used: 
\( G_{h} = 1.5 \), \( G_{p} = 0.5\) and \( I_{app,S} = -2.5 \). 


\newpage
